# Supplementary material for: Multigear Bubble Propulsion of Transient Micromotors
Source: Research (Wash D C). 2020 Feb 21;2020:7823615. doi: 10.34133/2020/7823615 (PMC7054719; doi:10.34133/2020/7823615)
Supplement: Supplementary Materials — Figure S1: fabrication of transient micromotor. A monolayer of Mg particles are positions on a glass slide and a layer of insulator (TiO2 or parylene) is deposited on the Mg particles using atomic layer deposition technique. Figure S2: alternative representation of Figure 1(e) with both data and fit as lines. Figure S3: bubble size variation with surfactant concentration. (a) Bubble size normalized by the size of the micromotor as a function of surfactant Triton X-100. (b) Images of typical micromotors and their bubble tails for (i) 0%, (ii) 0.05%, and (iii) 0.5% Triton X-100. Figure S4: the bubble formation inside a micromotor with a hydrophilic shell. Supporting Video Descriptions Supporting Video S1: axisymmetric and typical propulsion of Mg micromotors. Supporting Video S2: micromotor propulsion by sudden fluid jet mechanism. Supporting Video S3: mechanisms of bubble growth and ejection. Supporting Video S4: effect of shell material on micromotor behavior. Supporting Video S5: fluid flow around Mg-TiO2 microengines. [file 7823615.f1.zip]

Archive with 6 entries (6 files):
- SI-StochasticMultiGear-Clean 1-6-2020.docx
- Video-S1.avi
- Video-S2.avi
- Video-S3.avi
- Video-S4.avi
- Video-S5.avi
